# Supplementary material for: Sodium Chloroacetate Modified Polyethyleneimine/Trimesic Acid Nanofiltration Membrane to Improve Antifouling Performance
Source: Membranes (Basel). 2021 Sep 14;11(9):705. doi: 10.3390/membranes11090705 (PMC8466547; doi:10.3390/membranes11090705)
Supplement: Supplementary file 1 [file membranes-11-00705-s001.zip]

Archive with 1 entries (1 files):
- membranes-1357568-supplementary.pdf
